# Supplementary material for: Molecular Epidemiology and Antimicrobial Resistance of Haemophilus influenzae in Adult Patients in Shanghai, China
Source: Front Public Health. 2020 Mar 27;8:95. doi: 10.3389/fpubh.2020.00095 (PMC7135888; doi:10.3389/fpubh.2020.00095)
Supplement: Supplementary file 2 [file Data_Sheet_1.XLSX]

## Sheet: Sheet1
PubMLST-ID	NO. isolate	status
4898	RJHH001	uploaded
4522	RJHH004	uploaded
4899	RJHH005	uploaded
4900	RJHH007	uploaded
4901	RJHH008	uploaded
4902	RJHH011	uploaded
4903	RJHH012	uploaded
4904	RJHH013	uploaded
4905	RJHH015	uploaded
4906	RJHH016	uploaded
4907	RJHH019	uploaded
4908	RJHH021	uploaded
4909	RJHH023	uploaded
4910	RJHH024	uploaded
4911	RJHH025	uploaded
4912	RJHH027	uploaded
4913	RJHH029	uploaded
4914	RJHH064	uploaded
4915	RJHH067	uploaded
4523	RJHH068	uploaded
4916	RJHH069	uploaded
4917	RJHH071	uploaded
4918	RJHH072	uploaded
4919	RJHH074	uploaded
4920	RJHH075	uploaded
4524	RJHH076	uploaded
4921	RJHH077	uploaded
4922	RJHH078	uploaded
4923	RJHH123	uploaded
4924	RJHH124	uploaded
4534	RJHH125	uploaded
4925	RJHH126	uploaded
4926	RJHH127	uploaded
4927	RJHH128	uploaded
4928	RJHH129	uploaded
4530	RJHH131	uploaded
4929	RJHH132	uploaded
4930	RJHH133	uploaded
4931	RJHH135	uploaded
4932	RJHH138	uploaded
4933	RJHH139	uploaded
4531	RJHH140	uploaded
4934	RJHH153	uploaded
4532	RJHH155	uploaded
4935	RJHH157	uploaded
4936	RJHH158	uploaded
4533	RJHH160	uploaded
4937	RJHH161	uploaded
4938	RJHH162	uploaded
4939	RJHH163	uploaded
4940	RJHH164	uploaded
